# Supplementary material for: Endovascular Aneurysm Sac Embolization for Treatment of Ruptured Aneurysms in the Aortoiliac Segment Using N-Butyl-Cyanoacrylate
Source: Life (Basel). 2023 Mar 31;13(4):919. doi: 10.3390/life13040919 (PMC10145858; doi:10.3390/life13040919)
Supplement: Supplementary file 1 [file life-13-00919-s001.zip]

Archive with 2 entries (2 files):
- Table 1_Endovascular Aneurysm Embolization with NBCA.pdf
- Video_Iliac Artery Aneurysm Embolization.mp4
